# Supplementary material for: ﻿Lycoris × xiui, a new wild nothospecies from Anhui, China, a hybrid between L. longituba and L. sprengeri (Amaryllidaceae)
Source: PhytoKeys. 2026 Jan 16;269:221–34. doi: 10.3897/phytokeys.269.175227 (PMC12831113; doi:10.3897/phytokeys.269.175227)
Supplement: XML Treatment for Lycoris × xiui [file phytokeys.269.175227-treatment1.xml]

<!DOCTYPE tp:taxon-treatment
  PUBLIC "-//TaxonX//DTD Taxonomic Treatment Publishing DTD v0 20100105//EN" "tax-treatment-NSO.dtd">
<tp:taxon-treatment xmlns:tp="http://www.plazi.org/taxpub"><tp:treatment-meta><kwd-group><label>Taxon classification</label><kwd>
                <named-content content-type="kingdom">Plantae</named-content>
              </kwd><kwd>
                <named-content content-type="order">Asparagales</named-content>
              </kwd><kwd>
                <named-content content-type="family">Amaryllidaceae</named-content>
              </kwd></kwd-group><mixed-citation publication-type="journal"><person-group><name><surname>Hu</surname><given-names>Ying-Feng</given-names></name><name><surname>Xu</surname><given-names>Zhen-Zhen</given-names></name><name><surname>Zhu</surname><given-names>Ke-Run</given-names></name><name><surname>Si</surname><given-names>Xiao-Yu</given-names></name><name><surname>Shao</surname><given-names>Jian-Wen</given-names></name><name><surname>Zhang</surname><given-names>Si-Yu</given-names></name><name><surname>Tang</surname><given-names>Ju</given-names></name></person-group><article-title>﻿<tp:taxon-name><tp:taxon-name-part taxon-name-part-type="genus" reg="Lycoris">Lycoris</tp:taxon-name-part> <tp:taxon-name-part taxon-name-part-type="hybrid-sign">×</tp:taxon-name-part> <tp:taxon-name-part taxon-name-part-type="species" reg="xiui">xiui</tp:taxon-name-part></tp:taxon-name>, a new wild nothospecies from Anhui, China, a hybrid between <italic><tp:taxon-name><tp:taxon-name-part taxon-name-part-type="genus" reg="Lycoris">L.</tp:taxon-name-part> <tp:taxon-name-part taxon-name-part-type="species" reg="longituba">longituba</tp:taxon-name-part></tp:taxon-name></italic> and <italic><tp:taxon-name><tp:taxon-name-part taxon-name-part-type="genus" reg="Lycoris">L.</tp:taxon-name-part> <tp:taxon-name-part taxon-name-part-type="species" reg="sprengeri">sprengeri</tp:taxon-name-part></tp:taxon-name></italic> (<tp:taxon-name><tp:taxon-name-part taxon-name-part-type="family">Amaryllidaceae</tp:taxon-name-part></tp:taxon-name>)</article-title><source>PhytoKeys</source><day>16</day><month>01</month><year>2026</year><volume>269</volume><fpage>221</fpage><lpage>234</lpage><pub-id pub-id-type="doi">10.3897/phytokeys.269.175227</pub-id></mixed-citation></tp:treatment-meta><tp:nomenclature><label>﻿</label><tp:taxon-name><object-id xmlns:xlink="http://www.w3.org/1999/xlink" content-type="arpha" xlink:type="simple">E9CDCF42-D36F-5061-878F-AFE0E023CEB6</object-id>
              <tp:taxon-name-part taxon-name-part-type="genus" reg="Lycoris">Lycoris</tp:taxon-name-part>
              <tp:taxon-name-part taxon-name-part-type="hybrid-sign">×</tp:taxon-name-part>
              <tp:taxon-name-part taxon-name-part-type="species" reg="xiui">xiui</tp:taxon-name-part>
              <object-id xmlns:xlink="http://www.w3.org/1999/xlink" content-type="ipni" xlink:type="simple">urn:lsid:ipni.org:names:77375126-1</object-id>
            </tp:taxon-name><tp:taxon-authority>S.Y.Zhang, Ying F.Hu &amp; J.W.Shao</tp:taxon-authority><tp:taxon-status xmlns:xlink="http://www.w3.org/1999/xlink" xlink:type="simple">nothosp. nov.</tp:taxon-status><xref ref-type="fig" rid="F6">Fig. 6</xref><tp:nomenclature-citation-list><tp:nomenclature-citation><tp:taxon-name>
                  <tp:taxon-name-part taxon-name-part-type="genus" reg="Lycoris"/>
                  <tp:taxon-name-part taxon-name-part-type="species" reg="longituba"/>
                </tp:taxon-name><comment>= <tp:taxon-name><tp:taxon-name-part taxon-name-part-type="genus" reg="Lycoris">Lycoris</tp:taxon-name-part> <tp:taxon-name-part taxon-name-part-type="species" reg="longituba">longituba</tp:taxon-name-part></tp:taxon-name> Y. Hsu &amp; G. J. Fan × <tp:taxon-name><tp:taxon-name-part taxon-name-part-type="genus" reg="Lycoris">Lycoris</tp:taxon-name-part> <tp:taxon-name-part taxon-name-part-type="species" reg="sprengeri">sprengeri</tp:taxon-name-part></tp:taxon-name> Comes ex Baker. </comment></tp:nomenclature-citation></tp:nomenclature-citation-list></tp:nomenclature><tp:treatment-sec sec-type="material" id="SECID0EMYAG"><title>Type.</title><p>China. • Anhui, Chuzhou City, Nanqiao District, Langya Mountain, <named-content xmlns:xlink="http://www.w3.org/1999/xlink" content-type="dwc:verbatimCoordinates" xlink:type="simple"><named-content content-type="geo-json" specific-use="{&#34;type&#34;:&#34;Point&#34;,&#34;coordinates&#34;:[118.245000,32.276000]}" id="NCID0EVYAG" xlink:type="simple">32°16'33.6"N, 118°14'42"E</named-content></named-content>, under the deciduous broad-leaved forest on the hillside, 85 m a.s.l., 24 July 2022, <italic>S.Y. Zhang, ZSY202208001</italic> (holotype: ANUB100125!; isotypes: ANUB100126!, ANUB100127!, CSH0221073!, CSH0221074!, CSH0221075!).</p><fig id="F6" position="float" orientation="portrait"><object-id xmlns:xlink="http://www.w3.org/1999/xlink" content-type="doi" xlink:type="simple">10.3897/phytokeys.269.175227.figure6</object-id><object-id xmlns:xlink="http://www.w3.org/1999/xlink" content-type="arpha" xlink:type="simple">EFD357BB-F4EB-5517-8815-E36811B638AD</object-id><label>Figure 6.</label><caption><p>Morphology of <tp:taxon-name><tp:taxon-name-part taxon-name-part-type="genus" reg="Lycoris">Lycoris</tp:taxon-name-part> <tp:taxon-name-part taxon-name-part-type="hybrid-sign">×</tp:taxon-name-part> <tp:taxon-name-part taxon-name-part-type="species" reg="xiui">xiui</tp:taxon-name-part></tp:taxon-name>. <bold>A.</bold> Vegetative body; <bold>Ba.</bold> Leaf upper surface; <bold>Bb.</bold> Leaf lower surface; <bold>Bc.</bold> Longitudinal section of flower; <bold>C.</bold> Habitat; <bold>D–I.</bold> Floral close-ups of different individuals.</p></caption><graphic xmlns:xlink="http://www.w3.org/1999/xlink" xlink:href="phytokeys-269-221_article-175227__-g006.jpg" position="float" orientation="portrait" xlink:type="simple" id="oo_1513702.jpg"><uri content-type="original_file" xlink:type="simple">https://binary.pensoft.net/fig/1513702</uri></graphic></fig></tp:treatment-sec><tp:treatment-sec sec-type="diagnosis" id="SECID0EC1AG"><title>Diagnosis.</title><p>The new nothospecies resembles its parental taxa (<italic><tp:taxon-name><tp:taxon-name-part taxon-name-part-type="genus" reg="Lycoris">Lycoris</tp:taxon-name-part> <tp:taxon-name-part taxon-name-part-type="species" reg="longituba">longituba</tp:taxon-name-part></tp:taxon-name> and <tp:taxon-name><tp:taxon-name-part taxon-name-part-type="genus" reg="Lycoris">L.</tp:taxon-name-part> <tp:taxon-name-part taxon-name-part-type="species" reg="sprengeri">sprengeri</tp:taxon-name-part></tp:taxon-name></italic>), but is distinguished by its perigone tube typically measuring 1.5–3.5 cm in length and flowers that are usually pink to pale pink, rarely white or pale yellow, with tepal apices sometimes pale blue. In contrast, <italic><tp:taxon-name><tp:taxon-name-part taxon-name-part-type="genus" reg="Lycoris">L.</tp:taxon-name-part> <tp:taxon-name-part taxon-name-part-type="species" reg="sprengeri">sprengeri</tp:taxon-name-part></tp:taxon-name></italic> exhibits a perigone tube less than 1.3 cm long, deep pink flowers, and tepal apices that are usually distinctly blue, while <italic><tp:taxon-name><tp:taxon-name-part taxon-name-part-type="genus" reg="Lycoris">L.</tp:taxon-name-part> <tp:taxon-name-part taxon-name-part-type="species" reg="longituba">longituba</tp:taxon-name-part></tp:taxon-name></italic> possesses a notably longer perigone tube (3–6.5 cm), flowers that are white, lemon-yellow, or cream-yellow (very rarely pale pink), and tepal apices that never display a blue coloration.</p></tp:treatment-sec><tp:treatment-sec sec-type="description" id="SECID0ET2AG"><title>Description.</title><p>Perennial herb. Bulb ovoid, 3.5–5 cm in diameter, covered with brown cataphylls bearing fine longitudinal striations. Leaves linear, usually 6–9(–13), apex obtuse, emerging in winter to early spring, 30–45 cm long, 1.5–2.5 cm wide, green to dark green, midrib slightly sunken, surface thinly white-pruinose. Scape 40–70 cm high, green; spathe bracts 2, lanceolate, ca. 4 cm long, 8–15 mm wide. Umbels with 5–7 flowers; pedicels 1.5–3 cm long, ca. 3 mm in diameter; flowers typically pink to pale pink, occasionally white or pale yellow, sometimes with pale blue tepal apices. Tepals oblanceolate, 5.5–9 cm long, 1–2 cm wide, apex slightly recurved and occasionally faintly crisped; perigone tube pale green, ca. 15–35 mm long. Filaments 4.5–8 cm long, white to pale pink, slightly exceeding tepals; anthers yellow, 3–5 mm long; style 8–13 cm long, pale pink with purple apex. Ovary spherical, green, 5 mm in diameter. Capsules trigonous, failing to produce seeds at maturity.</p></tp:treatment-sec><tp:treatment-sec sec-type="phenology" id="SECID0EY2AG"><title>Phenology.</title><p>Flowering from late July to late August; leaves growing from late February to early March.</p></tp:treatment-sec><tp:treatment-sec sec-type="distribution" id="SECID0E42AG"><title>Distribution and habitat.</title><p>Currently confirmed only from the type locality (Chuzhou City, eastern Anhui Province), but potentially occurring in adjacent areas of Nanjing City and Zhenjiang City, Jiangsu Province. It grows in deciduous broad-leaved forests on limestone hills, in mixed populations where <italic><tp:taxon-name><tp:taxon-name-part taxon-name-part-type="genus" reg="Lycoris">Lycoris</tp:taxon-name-part> <tp:taxon-name-part taxon-name-part-type="species" reg="sprengeri">sprengeri</tp:taxon-name-part></tp:taxon-name></italic> (eastern Hubei, central-eastern Anhui, central Jiangsu) and <italic><tp:taxon-name><tp:taxon-name-part taxon-name-part-type="genus" reg="Lycoris">L.</tp:taxon-name-part> <tp:taxon-name-part taxon-name-part-type="species" reg="longituba">longituba</tp:taxon-name-part></tp:taxon-name></italic> (central-eastern Anhui, central Jiangsu) co-occur.</p></tp:treatment-sec><tp:treatment-sec sec-type="etymology" id="SECID0EZ3AG"><title>Etymology.</title><p>The specific epithet commemorates the renowned literary figure of China’s Northern Song Dynasty, Xiu Ouyang (欧阳修), whose iconic work “The Old Drunkard’s Arbor” (《醉翁亭记》) has made the discovery site of this nothospecies—Langya Mountain—nationally famous. The Chinese name is designated as 亭城石蒜 (Tíng Chéng Shí Suàn). Tíng Chéng (亭城) is the alias of Chuzhou City, where this new nothospecies was discovered. The historical culture of Chuzhou is closely intertwined with Langya Mountain and the Old Drunkard’s Pavilion (醉翁亭). Shí Suàn (石蒜), the Chinese name of the genus <italic><tp:taxon-name><tp:taxon-name-part taxon-name-part-type="genus" reg="Lycoris">Lycoris</tp:taxon-name-part></tp:taxon-name></italic>, literally means “a garlic-like plant growing among rocks.”</p></tp:treatment-sec><tp:treatment-sec sec-type="Reproduction" id="SECID0EG4AG"><title>Reproduction.</title><p>This nothospecies is functionally seed-sterile and reproduces exclusively through natural vegetative propagation via bulb division. A single bulb typically forms a cluster of 2–3 daughter bulbs after two growing seasons.</p></tp:treatment-sec></tp:taxon-treatment>
